# Supplementary material for: Al2O3/Ag nanostructured substrates prepared by ALD/CVD for matrix-free laser desorption/ionization mass spectrometry
Source: RSC Adv. 2026 May 20;16(29):27035–47. doi: 10.1039/d5ra09570k (PMC13191748; doi:10.1039/d5ra09570k)
Supplement: RA-016-D5RA09570K-s001 [file RA-016-D5RA09570K-s001.txt]

File Name : supp.fig.s1.tiff

Caption : supplementary fig. s1. schematic representation of the custom-built hot-wall cvd reactor used for ag nanoparticle deposition.

File Name : supp.fig.s2.tiff

Caption : supplementary fig. s2. comparison of the morphology and topography of naldi plate no. 2. sem images (50,000×, 200,000×) and afm maps (10 µm, 5 µm) of the surface: top - al₂o₃-coated steel substrate before ag deposition, bottom - al₂o₃ layer coated with silver nanoparticles (al₂o₃ + agnps).

File Name : supp.fig.s3.tiff

Caption : supplementary fig. s3. comparison of the morphology and topography of naldi plate no. 3. sem images (50,000×, 200,000×) and afm maps (10 µm, 5 µm) of the surface: top - al₂o₃-coated steel substrate before ag deposition, bottom - al₂o₃ layer coated with silver nanoparticles (al₂o₃ + agnps).

File Name : supp.fig.s4.tiff

Caption : supplementary fig. s4. edx analysis of plate 2.

File Name : supp.fig.s5.tiff

Caption : supplementary fig. s5. edx analysis of plate 3.

File Name : supp.fig.s6.tiff

Caption : supplementary fig. s6. sem images of the surface areas selected for edx analysis for plates 1, 2, and 3. the marked points and areas correspond to the locations where the edx measurements were performed.

File Name : supp.fig.s7.tiff

Caption : supplementary fig. s7. xps characterization of the al₂o₃ sample (plate 2): (a) survey spectrum; (b) o 1s high-resolution spectrum; (c) c 1s high-resolution spectrum; and (d) al 2p high-resolution spectrum.

File Name : supp.fig.s8.tiff

Caption : supplementary fig. s8. xps characterization of the al₂o₃ + ag sample (plate 2): (a) survey spectrum; (b) ag 3d high-resolution spectrum; (c) o 1s high-resolution spectrum; (d) c 1s high-resolution spectrum; and (e) al 2s/2p region.

File Name : supp.fig.s9.tiff

Caption : supplementary fig. s9. xps characterization of the al₂o₃ sample (plate 3): (a) survey spectrum; (b) o 1s high-resolution spectrum; (c) c 1s high-resolution spectrum; and (d) al 2p high-resolution spectrum.

File Name : supp.fig.s10.tiff

Caption : supplementary fig. s10. xps characterization of the al₂o₃ + ag sample (plate 3): (a) survey spectrum; (b) ag 3d high-resolution spectrum; (c) o 1s high-resolution spectrum; (d) c 1s high-resolution spectrum; and (e) al 2s/2p region.

File Name : supp.fig.s11.tiff

Caption : supplementary fig. s11. uv-vis drs spectra of samples (a) al₂o₃ and (b) al₂o₃ + agnps for plate 2.

File Name : supp.fig.s12.tiff

Caption : supplementary fig. s12. uv-vis drs spectra of samples (a) al₂o₃ and (b) al₂o₃ + agnps for plate 3.

File Name : supp.fig.s13.tiff

Caption : supplementary fig. s13. sem images of the steel substrate surface before deposition of the al₂o₃ layer.

File Name : supp.fig.s14.tiff

Caption : supplementary fig. s14.  afm image of the surface topography of stainless steel (scan area 2 × 2 µm²).

File Name : supp.fig.s15.tiff

Caption : supplementary fig. s15. sem images of the reference sample (si chip coated with an al₂o₃ layer) recorded at different magnifications.

File Name : supp.fig.s16.tiff

Caption : supplementary fig. s16. afm image of the surface topography of an al₂o₃ thin film deposited on a si substrate by atomic layer deposition (ald) (scan area 2 × 2 µm²).

File Name : supp.fig.s17.tiff

Caption : supplementary fig. s17. edx elemental mapping of the reference sample (si chip coated with an al₂o₃ layer), including: (a) composite elemental map, (b) o map, (c) al map, and (d) si map.

File Name : supp.fig.s18.tiff

Caption : supplementary fig. s18. edx spectrum and average atomic composition of the reference sample (si chip coated with an al₂o₃ layer).

File Name : supp.fig.s19.tiff

Caption : supplementary fig. s19. xps spectra of the reference sample: survey spectrum and high-resolution al 2p, o 1s, 
and c 1s spectra.
